# Supplementary material for: Fecal Supernatants from Patients with Crohn’s Disease Induce Inflammatory Alterations in M2 Macrophages and Fibroblasts
Source: Cells. 2023 Dec 27;13(1):60. doi: 10.3390/cells13010060 (PMC10777926; doi:10.3390/cells13010060)
Supplement: Supplementary file 1 [file cells-13-00060-s001.zip]

Archive with 1 entries (1 files):
- cells-2760969-supplementary.pdf
